# Supplementary material for: The driving forces behind virtual water reduction in the Yangtze river delta urban agglomeration
Source: iScience. 2025 Nov 27;28(12):114253. doi: 10.1016/j.isci.2025.114253 (PMC12753269; doi:10.1016/j.isci.2025.114253)
Supplement: Document S2. Figures S1–S5 [file mmc2.zip]

Archive with 5 entries (5 files):
- Figure 1.emf
- Figure 2.emf
- Figure 3.emf
- Figure 4.emf
- Figure 5.emf
